# Supplementary material for: A Simplified Treatment for Efficiently Modeling the Spectral Signal of Vibronic Transitions: Application to Aqueous Indole
Source: Molecules. 2022 Nov 22;27(23):8135. doi: 10.3390/molecules27238135 (PMC9739849; doi:10.3390/molecules27238135)
Supplement: Supplementary file 1 [file molecules-27-08135-s001.zip]

Archive with 1 entries (1 files):
- molecules-2026860-supplementary.pdf
